# Supplementary material for: Fish as Model Systems to Study Epigenetic Drivers in Human Self-Domestication and Neurodevelopmental Cognitive Disorders
Source: Genes (Basel). 2022 May 31;13(6):987. doi: 10.3390/genes13060987 (PMC9222608; doi:10.3390/genes13060987)
Supplement: Supplementary file 1 [file genes-13-00987-s001.zip]

Archive with 1 entries (1 files):
- SupplementaryInformation.pdf
